# Supplementary material for: The Utility of Mesenteric T1 Mapping on MR Enterography in Crohn’s Disease: A Preliminary Study
Source: Diagnostics (Basel). 2025 Sep 10;15(18):2293. doi: 10.3390/diagnostics15182293 (PMC12468882; doi:10.3390/diagnostics15182293)
Supplement: Supplementary file 1 [file diagnostics-15-02293-s001.zip]

Archive with 1 entries (1 files):
- diagnostics-3803662-supplementary.pdf
